# Supplementary material for: A new stonefly species (Plecoptera, Perlidae) from the Interior Highlands USA, with morphological and molecular comparison to other congeneric species
Source: Zookeys. 2019 Jul 1;858:45–70. doi: 10.3897/zookeys.858.33818 (PMC6614170; doi:10.3897/zookeys.858.33818)
Supplement: XML Treatment for Perlesta sublobata [file zookeys.858.33818-treatment1.xml]

<!DOCTYPE tp:taxon-treatment
  PUBLIC "-//TaxonX//DTD Taxonomic Treatment Publishing DTD v0 20100105//EN" "tax-treatment-NSO.dtd">
<tp:taxon-treatment xmlns:tp="http://www.plazi.org/taxpub"><tp:treatment-meta><kwd-group><label>Taxon classification</label><kwd><named-content xmlns:xlink="http://www.w3.org/1999/xlink" content-type="kingdom">Animalia</named-content></kwd><kwd><named-content xmlns:xlink="http://www.w3.org/1999/xlink" content-type="order">Plecoptera</named-content></kwd><kwd><named-content xmlns:xlink="http://www.w3.org/1999/xlink" content-type="family">Perlidae</named-content></kwd></kwd-group><mixed-citation publication-type="journal"><person-group><name><surname>South</surname><given-names>Eric J.</given-names></name><name><surname>DeWalt</surname><given-names>R. Edward</given-names></name><name><surname>Davis</surname><given-names>Mark A.</given-names></name><name><surname>Thomas</surname><given-names>Michael Jared</given-names></name></person-group><article-title>A new stonefly species (<tp:taxon-name><tp:taxon-name-part taxon-name-part-type="order">Plecoptera</tp:taxon-name-part></tp:taxon-name>, <tp:taxon-name><tp:taxon-name-part taxon-name-part-type="family">Perlidae</tp:taxon-name-part></tp:taxon-name>) from the Interior Highlands USA, with morphological and molecular comparison to other congeneric species</article-title><source>Zookeys</source><day>01</day><month>7</month><year>2019</year><volume>858</volume><fpage>45</fpage><lpage>70</lpage><pub-id pub-id-type="doi">10.3897/zookeys.858.33818</pub-id></mixed-citation></tp:treatment-meta><tp:nomenclature><tp:taxon-name>
            <tp:taxon-name-part taxon-name-part-type="genus" reg="Perlesta">Perlesta</tp:taxon-name-part>
            <tp:taxon-name-part taxon-name-part-type="species" reg="sublobata">sublobata</tp:taxon-name-part>
            <object-id xmlns:xlink="http://www.w3.org/1999/xlink" content-type="zoobank" xlink:type="simple">http://zoobank.org/1FB6141B-3C6E-4B64-983C-406649DE6830</object-id>
            <object-id xmlns:xlink="http://www.w3.org/1999/xlink" xlink:type="simple">http://lsid.speciesfile.org/urn:lsid:Plecoptera.speciesfile.org:TaxonName:505368</object-id>
          </tp:taxon-name><tp:taxon-authority>South &amp; DeWalt</tp:taxon-authority><tp:taxon-status xmlns:xlink="http://www.w3.org/1999/xlink" xlink:type="simple">sp. nov.</tp:taxon-status><xref ref-type="fig" rid="F1">Figs 1</xref><xref ref-type="fig" rid="F2">, 2</xref><xref ref-type="fig" rid="F3">, 3</xref><xref ref-type="fig" rid="F4">, 4</xref><xref ref-type="fig" rid="F5">, 5</xref><xref ref-type="fig" rid="F6">, 6</xref></tp:nomenclature><tp:treatment-sec sec-type="diagnosis" id="SECID0E5OBG"><title>Diagnosis.</title><p>Males are distinguished by a combination of a prominent ventral caecum with a broad ventral setal patch and a distinct dorsal extension of the lateral sclerites of the aedeagus. Females possess a subgenital plate with a deep V-shaped notch and truncate lobes. Eggs have a smooth chorion and a well-developed, distally flanged collar.</p><p><bold>Male</bold>. Habitus moderately dark (Fig. <xref ref-type="fig" rid="F2">2A</xref>). <bold><italic>Wings</italic></bold>: Membrane brown with dark brown venation and pale intercostal margin (Fig. <xref ref-type="fig" rid="F2">2B, C</xref>). <bold><italic>Forewing</italic></bold>: Length 8–9 mm (mean = 8.3 ± 0.3 SD, n = 95); membrane with two lightly pigmented longitudinal bands: one posterior to the posterior cubital vein and a second anterior to the median vein (Fig. <xref ref-type="fig" rid="F2">2B</xref>). <bold><italic>Head</italic></bold>: Pale with dark brown quadrangular patch covering interocellar <!--PageBreak --><!--PageBreak -->region; brown subtriangular patches anterolateral and anteromedial to median ocellus (Fig. <xref ref-type="fig" rid="F2">2D, E</xref>); diffuse brown pigmentation posterior to ecdysial suture (Fig. <xref ref-type="fig" rid="F2">2D</xref>); ecdysial suture extends slightly to moderately beyond ocelli as a distinct dark line; antenna darkly pigmented on ca. distal 2/3 of flagellum and dorsomedian region of scape; proximal antennal segments pale with tan dorsal pigmentation. <bold><italic>Thorax</italic></bold>: Pronotum brown with vermiculated rugosities and faint, pale median stripe (Fig. <xref ref-type="fig" rid="F2">2D, E</xref>); mesothoracic <!--PageBreak -->and metathoracic nota brown; mesothoracic and metathoracic basisterna pale; femur and tibia pale, brown dorsally. <bold><italic>Abdomen</italic></bold>: Sterna pale; terga pale medially and light brown laterally, or uniformly brown. <bold><italic>Terminalia</italic></bold>: Tergum 10 with dark subquadrate pigment patch (Fig. <xref ref-type="fig" rid="F3">3A</xref>) and 10–20 small, sensilla basiconica (visible at 80× magnification); cercus long (holotype = 15 segments), pale proximally and dark brown distally; paraprocts broad basally and narrowed distally in caudal aspect (Fig. <xref ref-type="fig" rid="F3">3B</xref>); anteapi<!--PageBreak -->cal paraproct spine and carina directed anteromedially—best visible in oblique lateral view of unextruded individuals (Fig. <xref ref-type="fig" rid="F3">3C, D</xref>). <bold><italic>Aedeagus</italic></bold>: Dorsal caecum moderately produced, ca. as long as wide and broad apically (Fig. <xref ref-type="fig" rid="F4">4A, B</xref>); dorsal patch broad over sac, moderately expanded proximally, constricted subapically, and broadly expanded over caecum; prominent lateral sclerites merge dorsally to form a distinct V-shaped pattern extending more than 1/2 tube length (Fig. <xref ref-type="fig" rid="F4">4C, D</xref>); prominent ventral caecum, narrowed apically, with a broad patch of fine seta-like spines covering venter and apex, length ca. 2/5 sac width; sac with fine seta-like spines covering venter (Fig. <xref ref-type="fig" rid="F4">4E, F</xref>).</p><fig id="F2" position="float" orientation="portrait"><label>Figure 2.</label><caption><p><italic><tp:taxon-name><tp:taxon-name-part taxon-name-part-type="genus" reg="Perlesta">Perlesta</tp:taxon-name-part><tp:taxon-name-part taxon-name-part-type="species" reg="sublobata">sublobata</tp:taxon-name-part></tp:taxon-name></italic> sp. nov., paratype males from Little Missouri River, Arkansas <bold>A</bold> habitus, dorsal view (<named-content xmlns:xlink="http://www.w3.org/1999/xlink" content-type="dwc:institutional_code" xlink:type="simple">INHS</named-content> Insect Collection 793329) <bold>B</bold> dorsal view of right forewing showing intercostal margin (IM), posterior cubital vein (CuP), and median vein (M) <bold>C</bold> right hind wing, dorsal view (<named-content xmlns:xlink="http://www.w3.org/1999/xlink" content-type="dwc:institutional_code" xlink:type="simple">INHS</named-content> Insect Collection 793270) <bold>D</bold> head and pronotum (<named-content xmlns:xlink="http://www.w3.org/1999/xlink" content-type="dwc:institutional_code" xlink:type="simple">INHS</named-content> Insect Collection 793226) <bold>E</bold> head and pronotum (<named-content xmlns:xlink="http://www.w3.org/1999/xlink" content-type="dwc:institutional_code" xlink:type="simple">INHS</named-content> Insect Collection 793329). Scale bars: 1 mm (<bold>A</bold>); 1.2 mm (<bold>B, C</bold>); 200 µm (<bold>D, E</bold>)</p></caption><graphic xmlns:xlink="http://www.w3.org/1999/xlink" xlink:href="zookeys-858-045-g002.jpg" position="float" orientation="portrait" xlink:type="simple" id="oo_313888.jpg"/></fig><fig id="F3" position="float" orientation="portrait"><label>Figure 3.</label><caption><p><italic><tp:taxon-name><tp:taxon-name-part taxon-name-part-type="genus" reg="Perlesta">Perlesta</tp:taxon-name-part><tp:taxon-name-part taxon-name-part-type="species" reg="sublobata">sublobata</tp:taxon-name-part></tp:taxon-name></italic> sp. nov., terminalia of paratype males from Little Missouri River, Arkansas <bold>A</bold> tenth tergite and paraprocts, dorsal view (<named-content xmlns:xlink="http://www.w3.org/1999/xlink" content-type="dwc:institutional_code" xlink:type="simple">INHS</named-content> Insect Collection 793335) <bold>B</bold> paraprocts, caudal view <bold>C</bold> paraprocts, oblique lateral view showing anteromedially directed carina (AC) and spine (AS) <bold>D</bold> right paraproct of extruded male, oblique lateral view (<named-content xmlns:xlink="http://www.w3.org/1999/xlink" content-type="dwc:institutional_code" xlink:type="simple">INHS</named-content> Insect Collection 793226). Scale bars: 200 µm (<bold>A</bold>); 100 µm (<bold>B</bold>), 50 µm (<bold>C, D</bold>).</p></caption><graphic xmlns:xlink="http://www.w3.org/1999/xlink" xlink:href="zookeys-858-045-g003.jpg" position="float" orientation="portrait" xlink:type="simple" id="oo_313889.jpg"/></fig><fig id="F4" position="float" orientation="portrait"><label>Figure 4.</label><caption><p><italic><tp:taxon-name><tp:taxon-name-part taxon-name-part-type="genus" reg="Perlesta">Perlesta</tp:taxon-name-part><tp:taxon-name-part taxon-name-part-type="species" reg="sublobata">sublobata</tp:taxon-name-part></tp:taxon-name></italic> sp. nov., aedeagus of paratype male from Little Missouri River, Arkansas (<named-content xmlns:xlink="http://www.w3.org/1999/xlink" content-type="dwc:institutional_code" xlink:type="simple">INHS</named-content> Insect Collection 793295) <bold>A</bold> lateral view showing dorsal caecum (DC), ventral caecum (VC), envelope (E), tube (T), sac (S), sac extension (SE), dorsal patch (DP), ventral seta-like spines (VS), lateral sclerite (LS), and dorsal extension of the lateral sclerites (DLS) <bold>B</bold> lateral view showing partially extruded dorsal caecum <bold>C</bold> dorsal view showing dorsal patch (DP) and dorsal extension of the lateral sclerites (DLS) <bold>D</bold> dorsal view showing partially extruded dorsal caecum <bold>E</bold> ventral view showing fine seta-like spines covering sac venter and ventral caecum (VC) <bold>F</bold> ventral view. Scale bars: 200 µm (<bold>A, B, C, D</bold>); 50 µm (<bold>E</bold>); 500 µm (<bold>C, F</bold>); 50 µm (<bold>F</bold>).</p></caption><graphic xmlns:xlink="http://www.w3.org/1999/xlink" xlink:href="zookeys-858-045-g004.jpg" position="float" orientation="portrait" xlink:type="simple" id="oo_313890.jpg"/></fig><!--PageBreak --><p><bold>Female</bold>. Female habitus similar to male, but of larger size and wings of lighter pigmentation (Fig. <xref ref-type="fig" rid="F5">5A</xref>). Pronotum tan with brown vermiculated rugosities and pale median stripe (Fig. <xref ref-type="fig" rid="F5">5B</xref>). Wings with subhyaline membrane, tan venation, and pale intercostal margin (Fig. <xref ref-type="fig" rid="F5">5C, D</xref>). Forewing length 9–11 mm (mean = 9.8 ± 0.6 SD, n = 40); often with two unpigmented longitudinal bands: one posterior to the posterior cubital vein and a second anterior to the median vein (Fig. <xref ref-type="fig" rid="F5">5C</xref>). Subgenital plate lobes truncate medially and truncate to slightly rounded laterally, slightly to moderately pigmented, covered with long bristle-like hairs, and separated by a deep V-shaped notch (Fig. <xref ref-type="fig" rid="F5">5E, F</xref>).</p><fig id="F5" position="float" orientation="portrait"><label>Figure 5.</label><caption><p><italic><tp:taxon-name><tp:taxon-name-part taxon-name-part-type="genus" reg="Perlesta">Perlesta</tp:taxon-name-part><tp:taxon-name-part taxon-name-part-type="species" reg="sublobata">sublobata</tp:taxon-name-part></tp:taxon-name></italic> sp. nov., paratype females from Little Missouri River, Arkansas <bold>A</bold> habitus, dorsal view (scale bar) <bold>B</bold> head and pronotum (<named-content xmlns:xlink="http://www.w3.org/1999/xlink" content-type="dwc:institutional_code" xlink:type="simple">INHS</named-content> Insect Collection 793329) (scale bar µm) <bold>C</bold> dorsal view of right forewing showing intercostal margin (IM), posterior cubital vein (CuP), and median vein (M) <bold>D</bold> right hind wing, dorsal view (<named-content xmlns:xlink="http://www.w3.org/1999/xlink" content-type="dwc:institutional_code" xlink:type="simple">INHS</named-content> Insect Collection 793332) <bold>E</bold> subgenital plate (<named-content xmlns:xlink="http://www.w3.org/1999/xlink" content-type="dwc:institutional_code" xlink:type="simple">INHS</named-content> Insect Collection 793329) <bold>F</bold> subgenital plate, SEM (<named-content xmlns:xlink="http://www.w3.org/1999/xlink" content-type="dwc:institutional_code" xlink:type="simple">INHS</named-content> Insect Collection 793328). Scale bars: 1 mm (<bold>A</bold>); 200 µm (<bold>B, E</bold>); 500 µm (<bold>C, F</bold>); 750 µm (<bold>D</bold>).</p></caption><graphic xmlns:xlink="http://www.w3.org/1999/xlink" xlink:href="zookeys-858-045-g005.jpg" position="float" orientation="portrait" xlink:type="simple" id="oo_313891.jpg"/></fig><!--PageBreak --><p><bold>Egg</bold>. Length ca. 360 µm, width ca. 280 µm. Chorion smooth with fine pitting (Fig. <xref ref-type="fig" rid="F6">6A</xref>). Collar well developed, ribbed, and flanged distally (Fig. <xref ref-type="fig" rid="F6">6B</xref>). Micropylar orifices distinct near anterior pole (opposite collar) (Fig. <xref ref-type="fig" rid="F6">6C</xref>).</p><fig id="F6" position="float" orientation="portrait"><label>Figure 6.</label><caption><p><italic><tp:taxon-name><tp:taxon-name-part taxon-name-part-type="genus" reg="Perlesta">Perlesta</tp:taxon-name-part><tp:taxon-name-part taxon-name-part-type="species" reg="sublobata">sublobata</tp:taxon-name-part></tp:taxon-name></italic> sp. nov., egg of paratype female from Little Missouri River, Arkansas (<named-content xmlns:xlink="http://www.w3.org/1999/xlink" content-type="dwc:institutional_code" xlink:type="simple">INHS</named-content> Insect Collection 793316) <bold>A</bold> entire egg <bold>B</bold> posterior pole and collar <bold>C</bold> micropyle. Scale bars: 200 µm (<bold>A</bold>); 100 µm (<bold>B</bold>); 10 µm (<bold>C</bold>).</p></caption><graphic xmlns:xlink="http://www.w3.org/1999/xlink" xlink:href="zookeys-858-045-g006.jpg" position="float" orientation="portrait" xlink:type="simple" id="oo_313892.jpg"/></fig><!--PageBreak --><!--PageBreak --></tp:treatment-sec><tp:treatment-sec sec-type="Molecular analyses" id="SECID0EF2BG"><title>Molecular analyses.</title><p><italic><tp:taxon-name><tp:taxon-name-part taxon-name-part-type="genus" reg="Perlesta">Perlesta</tp:taxon-name-part><tp:taxon-name-part taxon-name-part-type="species" reg="sublobata">sublobata</tp:taxon-name-part></tp:taxon-name></italic> formed a monophyletic group with strong support (ML bootstrap support = 97%, Bayesian posterior probability = 92%). The nearest neighbor species to <italic><tp:taxon-name><tp:taxon-name-part taxon-name-part-type="genus" reg="Perlesta">P.</tp:taxon-name-part><tp:taxon-name-part taxon-name-part-type="species" reg="sublobata">sublobata</tp:taxon-name-part></tp:taxon-name></italic> was <italic><tp:taxon-name><tp:taxon-name-part taxon-name-part-type="genus" reg="Perlesta">P.</tp:taxon-name-part><tp:taxon-name-part taxon-name-part-type="species" reg="decipiens">decipiens</tp:taxon-name-part></tp:taxon-name></italic> (Walsh, 1862) at 1.8% sequence divergence. Maximum intraspecific <abbrev xmlns:xlink="http://www.w3.org/1999/xlink" xlink:title="cytochrome c oxidase subunit I" id="ABBRID0EM3BG" xlink:type="simple">COI</abbrev> genetic distances were less than minimum interspecific distances within all tested <italic><tp:taxon-name><tp:taxon-name-part taxon-name-part-type="genus" reg="Perlesta">Perlesta</tp:taxon-name-part></tp:taxon-name></italic> (Table <xref ref-type="table" rid="T2">2</xref>). All intraspecific distances were less than the arbitrary threshold of 3.5%, suggesting that the new species was monophyletic without other cryptic species present within the new taxon (<xref ref-type="bibr" rid="B15">Hebert et al. 2003</xref>, <xref ref-type="bibr" rid="B34">Zhou et al. 2010</xref>). All haplotypes (total = 47) were confined to their respective genera and presumptive species in the ML and Bayesian analyses (Figs <xref ref-type="fig" rid="F7">7</xref>, <xref ref-type="fig" rid="F8">8</xref>, respectively). The three tested species within the <italic><tp:taxon-name><tp:taxon-name-part taxon-name-part-type="genus" reg="Perlesta">P.</tp:taxon-name-part><tp:taxon-name-part taxon-name-part-type="species" reg="frisoni">frisoni</tp:taxon-name-part></tp:taxon-name></italic> group, consisting of five Nearctic species that lack an aedeagal dorsal caecum, formed a monophyletic grouping. Four of the five “dark” species studied in <xref ref-type="bibr" rid="B13">Grubbs and DeWalt (2018)</xref> also formed a monophyletic grouping. The placement of <italic><tp:taxon-name><tp:taxon-name-part taxon-name-part-type="genus" reg="Perlesta">P.</tp:taxon-name-part><tp:taxon-name-part taxon-name-part-type="species" reg="adena">adena</tp:taxon-name-part></tp:taxon-name></italic> Stark, 1989 outside this group may be spurious, indicating additional genes or populations are needed for further refinement. The relatively distant placement of <italic><tp:taxon-name><tp:taxon-name-part taxon-name-part-type="genus" reg="Perlesta">P.</tp:taxon-name-part><tp:taxon-name-part taxon-name-part-type="species" reg="golconda">golconda</tp:taxon-name-part></tp:taxon-name></italic> DeWalt &amp; Stark, 1998 from <italic><tp:taxon-name><tp:taxon-name-part taxon-name-part-type="genus" reg="Perlesta">P.</tp:taxon-name-part><tp:taxon-name-part taxon-name-part-type="species" reg="sublobata">sublobata</tp:taxon-name-part></tp:taxon-name></italic> is congruent with the species’ distinctly different morphologies, apart from the male genitalic similarities.</p><table-wrap id="T2" position="float" orientation="portrait"><label>Table 2.</label><caption><p>Intra and interspecific distance. Maximum intraspecific and minimum interspecific (nearest neighbor) Kimura 2-parameter values for <abbrev xmlns:xlink="http://www.w3.org/1999/xlink" xlink:title="cytochrome c oxidase subunit I" id="ABBRID0EE6BG" xlink:type="simple">COI</abbrev> within <italic><tp:taxon-name><tp:taxon-name-part taxon-name-part-type="genus" reg="Perlesta">Perlesta</tp:taxon-name-part></tp:taxon-name></italic>. Key: N = number of specimens, <italic><tp:taxon-name><tp:taxon-name-part taxon-name-part-type="genus" reg="Perlesta">P.</tp:taxon-name-part></tp:taxon-name></italic> WI-1 is an undescribed species from Wisconsin.</p></caption><table id="TID0EBJAI" rules="all"><tbody><tr><th rowspan="1" colspan="1">Species</th><th rowspan="1" colspan="1">N</th><th rowspan="1" colspan="1">Maximum intraspecific distance (%)</th><th rowspan="1" colspan="1">Nearest neighbor</th><th rowspan="1" colspan="1">Nearest neighbor distance (%)</th></tr><tr><td rowspan="1" colspan="1">
                    <italic><tp:taxon-name>
                        <tp:taxon-name-part taxon-name-part-type="genus" reg="Perlesta">P.</tp:taxon-name-part>
                        <tp:taxon-name-part taxon-name-part-type="species" reg="adena">adena</tp:taxon-name-part>
                      </tp:taxon-name></italic>
                  </td><td rowspan="1" colspan="1">1</td><td rowspan="1" colspan="1">0</td><td rowspan="1" colspan="1">
                    <italic><tp:taxon-name>
                        <tp:taxon-name-part taxon-name-part-type="genus" reg="Perlesta">P.</tp:taxon-name-part>
                        <tp:taxon-name-part taxon-name-part-type="species" reg="nelsoni">nelsoni</tp:taxon-name-part>
                      </tp:taxon-name></italic>
                  </td><td rowspan="1" colspan="1">19.3</td></tr><tr><td rowspan="1" colspan="1">
                    <italic><tp:taxon-name>
                        <tp:taxon-name-part taxon-name-part-type="genus" reg="Perlesta">P.</tp:taxon-name-part>
                        <tp:taxon-name-part taxon-name-part-type="species" reg="armitagei">armitagei</tp:taxon-name-part>
                      </tp:taxon-name></italic>
                  </td><td rowspan="1" colspan="1">1</td><td rowspan="1" colspan="1">0</td><td rowspan="1" colspan="1">
                    <italic><tp:taxon-name>
                        <tp:taxon-name-part taxon-name-part-type="genus" reg="Perlesta">P.</tp:taxon-name-part>
                        <tp:taxon-name-part taxon-name-part-type="species" reg="xube">xube</tp:taxon-name-part>
                      </tp:taxon-name></italic>
                  </td><td rowspan="1" colspan="1">7.2</td></tr><tr><td rowspan="1" colspan="1">
                    <italic><tp:taxon-name>
                        <tp:taxon-name-part taxon-name-part-type="genus" reg="Perlesta">P.</tp:taxon-name-part>
                        <tp:taxon-name-part taxon-name-part-type="species" reg="bjostadi">bjostadi</tp:taxon-name-part>
                      </tp:taxon-name></italic>
                  </td><td rowspan="1" colspan="1">1</td><td rowspan="1" colspan="1">0</td><td rowspan="1" colspan="1">
                    <italic><tp:taxon-name>
                        <tp:taxon-name-part taxon-name-part-type="genus" reg="Perlesta">P.</tp:taxon-name-part>
                        <tp:taxon-name-part taxon-name-part-type="species" reg="decipiens">decipiens</tp:taxon-name-part>
                      </tp:taxon-name></italic>
                  </td><td rowspan="1" colspan="1">4.5</td></tr><tr><td rowspan="1" colspan="1">
                    <italic><tp:taxon-name>
                        <tp:taxon-name-part taxon-name-part-type="genus" reg="Perlesta">P.</tp:taxon-name-part>
                        <tp:taxon-name-part taxon-name-part-type="species" reg="browni">browni</tp:taxon-name-part>
                      </tp:taxon-name></italic>
                  </td><td rowspan="1" colspan="1">1</td><td rowspan="1" colspan="1">0</td><td rowspan="1" colspan="1">
                    <italic><tp:taxon-name>
                        <tp:taxon-name-part taxon-name-part-type="genus" reg="Perlesta">P.</tp:taxon-name-part>
                        <tp:taxon-name-part taxon-name-part-type="species" reg="armitagei">armitagei</tp:taxon-name-part>
                      </tp:taxon-name></italic>
                  </td><td rowspan="1" colspan="1">15.1</td></tr><tr><td rowspan="1" colspan="1">
                    <italic><tp:taxon-name>
                        <tp:taxon-name-part taxon-name-part-type="genus" reg="Perlesta">P.</tp:taxon-name-part>
                        <tp:taxon-name-part taxon-name-part-type="species" reg="cinctipes">cinctipes</tp:taxon-name-part>
                      </tp:taxon-name></italic>
                  </td><td rowspan="1" colspan="1">4</td><td rowspan="1" colspan="1">0.7</td><td rowspan="1" colspan="1">
                    <italic><tp:taxon-name>
                        <tp:taxon-name-part taxon-name-part-type="genus" reg="Perlesta">P.</tp:taxon-name-part>
                        <tp:taxon-name-part taxon-name-part-type="species" reg="armitagei">armitagei</tp:taxon-name-part>
                      </tp:taxon-name></italic>
                  </td><td rowspan="1" colspan="1">10.4</td></tr><tr><td rowspan="1" colspan="1">
                    <italic><tp:taxon-name>
                        <tp:taxon-name-part taxon-name-part-type="genus" reg="Perlesta">P.</tp:taxon-name-part>
                        <tp:taxon-name-part taxon-name-part-type="species" reg="decipiens">decipiens</tp:taxon-name-part>
                      </tp:taxon-name></italic>
                  </td><td rowspan="1" colspan="1">2</td><td rowspan="1" colspan="1">1.2</td><td rowspan="1" colspan="1">
                    <italic><tp:taxon-name>
                        <tp:taxon-name-part taxon-name-part-type="genus" reg="Perlesta">P.</tp:taxon-name-part>
                        <tp:taxon-name-part taxon-name-part-type="species" reg="lagoi">lagoi</tp:taxon-name-part>
                      </tp:taxon-name></italic>
                  </td><td rowspan="1" colspan="1">1.5</td></tr><tr><td rowspan="1" colspan="1">
                    <italic><tp:taxon-name>
                        <tp:taxon-name-part taxon-name-part-type="genus" reg="Perlesta">P.</tp:taxon-name-part>
                        <tp:taxon-name-part taxon-name-part-type="species" reg="ephelida">ephelida</tp:taxon-name-part>
                      </tp:taxon-name></italic>
                  </td><td rowspan="1" colspan="1">5</td><td rowspan="1" colspan="1">0.7</td><td rowspan="1" colspan="1">
                    <italic><tp:taxon-name>
                        <tp:taxon-name-part taxon-name-part-type="genus" reg="Perlesta">P.</tp:taxon-name-part>
                        <tp:taxon-name-part taxon-name-part-type="species" reg="ouabache">ouabache</tp:taxon-name-part>
                      </tp:taxon-name></italic>
                  </td><td rowspan="1" colspan="1">4.8</td></tr><tr><td rowspan="1" colspan="1">
                    <italic><tp:taxon-name>
                        <tp:taxon-name-part taxon-name-part-type="genus" reg="Perlesta">P.</tp:taxon-name-part>
                        <tp:taxon-name-part taxon-name-part-type="species" reg="frisoni">frisoni</tp:taxon-name-part>
                      </tp:taxon-name></italic>
                  </td><td rowspan="1" colspan="1">2</td><td rowspan="1" colspan="1">0</td><td rowspan="1" colspan="1">
                    <italic><tp:taxon-name>
                        <tp:taxon-name-part taxon-name-part-type="genus" reg="Perlesta">P.</tp:taxon-name-part>
                        <tp:taxon-name-part taxon-name-part-type="species" reg="nelsoni">nelsoni</tp:taxon-name-part>
                      </tp:taxon-name></italic>
                  </td><td rowspan="1" colspan="1">14.9</td></tr><tr><td rowspan="1" colspan="1">
                    <italic><tp:taxon-name>
                        <tp:taxon-name-part taxon-name-part-type="genus" reg="Perlesta">P.</tp:taxon-name-part>
                        <tp:taxon-name-part taxon-name-part-type="species" reg="golconda">golconda</tp:taxon-name-part>
                      </tp:taxon-name></italic>
                  </td><td rowspan="1" colspan="1">1</td><td rowspan="1" colspan="1">0</td><td rowspan="1" colspan="1"><italic><tp:taxon-name><tp:taxon-name-part taxon-name-part-type="genus" reg="Perlesta">P.</tp:taxon-name-part></tp:taxon-name></italic> WI-1</td><td rowspan="1" colspan="1">17.8</td></tr><tr><td rowspan="1" colspan="1">
                    <italic><tp:taxon-name>
                        <tp:taxon-name-part taxon-name-part-type="genus" reg="Perlesta">P.</tp:taxon-name-part>
                        <tp:taxon-name-part taxon-name-part-type="species" reg="lagoi">lagoi</tp:taxon-name-part>
                      </tp:taxon-name></italic>
                  </td><td rowspan="1" colspan="1">13</td><td rowspan="1" colspan="1">0.8</td><td rowspan="1" colspan="1">
                    <italic><tp:taxon-name>
                        <tp:taxon-name-part taxon-name-part-type="genus" reg="Perlesta">P.</tp:taxon-name-part>
                        <tp:taxon-name-part taxon-name-part-type="species" reg="decipiens">decipiens</tp:taxon-name-part>
                      </tp:taxon-name></italic>
                  </td><td rowspan="1" colspan="1">1.5</td></tr><tr><td rowspan="1" colspan="1">
                    <italic><tp:taxon-name>
                        <tp:taxon-name-part taxon-name-part-type="genus" reg="Perlesta">P.</tp:taxon-name-part>
                        <tp:taxon-name-part taxon-name-part-type="species" reg="mihucorum">mihucorum</tp:taxon-name-part>
                      </tp:taxon-name></italic>
                  </td><td rowspan="1" colspan="1">1</td><td rowspan="1" colspan="1">0</td><td rowspan="1" colspan="1">
                    <italic><tp:taxon-name>
                        <tp:taxon-name-part taxon-name-part-type="genus" reg="Perlesta">P.</tp:taxon-name-part>
                        <tp:taxon-name-part taxon-name-part-type="species" reg="sublobata">sublobata</tp:taxon-name-part>
                      </tp:taxon-name></italic>
                  </td><td rowspan="1" colspan="1">4.8</td></tr><tr><td rowspan="1" colspan="1">
                    <italic><tp:taxon-name>
                        <tp:taxon-name-part taxon-name-part-type="genus" reg="Perlesta">P.</tp:taxon-name-part>
                        <tp:taxon-name-part taxon-name-part-type="species" reg="nelsoni">nelsoni</tp:taxon-name-part>
                      </tp:taxon-name></italic>
                  </td><td rowspan="1" colspan="1">1</td><td rowspan="1" colspan="1">0</td><td rowspan="1" colspan="1">
                    <italic><tp:taxon-name>
                        <tp:taxon-name-part taxon-name-part-type="genus" reg="Perlesta">P.</tp:taxon-name-part>
                        <tp:taxon-name-part taxon-name-part-type="species" reg="teaysia">teaysia</tp:taxon-name-part>
                      </tp:taxon-name></italic>
                  </td><td rowspan="1" colspan="1">9.4</td></tr><tr><td rowspan="1" colspan="1">
                    <italic><tp:taxon-name>
                        <tp:taxon-name-part taxon-name-part-type="genus" reg="Perlesta">P.</tp:taxon-name-part>
                        <tp:taxon-name-part taxon-name-part-type="species" reg="ouabache">ouabache</tp:taxon-name-part>
                      </tp:taxon-name></italic>
                  </td><td rowspan="1" colspan="1">1</td><td rowspan="1" colspan="1">0</td><td rowspan="1" colspan="1">
                    <italic><tp:taxon-name>
                        <tp:taxon-name-part taxon-name-part-type="genus" reg="Perlesta">P.</tp:taxon-name-part>
                        <tp:taxon-name-part taxon-name-part-type="species" reg="sublobata">sublobata</tp:taxon-name-part>
                      </tp:taxon-name></italic>
                  </td><td rowspan="1" colspan="1">2</td></tr><tr><td rowspan="1" colspan="1">
                    <italic><tp:taxon-name>
                        <tp:taxon-name-part taxon-name-part-type="genus" reg="Perlesta">P.</tp:taxon-name-part>
                        <tp:taxon-name-part taxon-name-part-type="species" reg="roblei">roblei</tp:taxon-name-part>
                      </tp:taxon-name></italic>
                  </td><td rowspan="1" colspan="1">1</td><td rowspan="1" colspan="1">0</td><td rowspan="1" colspan="1">
                    <italic><tp:taxon-name>
                        <tp:taxon-name-part taxon-name-part-type="genus" reg="Perlesta">P.</tp:taxon-name-part>
                        <tp:taxon-name-part taxon-name-part-type="species" reg="ephelida">ephelida</tp:taxon-name-part>
                      </tp:taxon-name></italic>
                  </td><td rowspan="1" colspan="1">15.6</td></tr><tr><td rowspan="1" colspan="1">
                    <italic><tp:taxon-name>
                        <tp:taxon-name-part taxon-name-part-type="genus" reg="Perlesta">P.</tp:taxon-name-part>
                        <tp:taxon-name-part taxon-name-part-type="species" reg="sublobata">sublobata</tp:taxon-name-part>
                      </tp:taxon-name></italic>
                  </td><td rowspan="1" colspan="1">20</td><td rowspan="1" colspan="1">0.8</td><td rowspan="1" colspan="1">
                    <italic><tp:taxon-name>
                        <tp:taxon-name-part taxon-name-part-type="genus" reg="Perlesta">P.</tp:taxon-name-part>
                        <tp:taxon-name-part taxon-name-part-type="species" reg="decipiens">decipiens</tp:taxon-name-part>
                      </tp:taxon-name></italic>
                  </td><td rowspan="1" colspan="1">1.8</td></tr><tr><td rowspan="1" colspan="1">
                    <italic><tp:taxon-name>
                        <tp:taxon-name-part taxon-name-part-type="genus" reg="Perlesta">P.</tp:taxon-name-part>
                        <tp:taxon-name-part taxon-name-part-type="species" reg="teaysia">teaysia</tp:taxon-name-part>
                      </tp:taxon-name></italic>
                  </td><td rowspan="1" colspan="1">2</td><td rowspan="1" colspan="1">0.2</td><td rowspan="1" colspan="1">
                    <italic><tp:taxon-name>
                        <tp:taxon-name-part taxon-name-part-type="genus" reg="Perlesta">P.</tp:taxon-name-part>
                        <tp:taxon-name-part taxon-name-part-type="species" reg="frisoni">frisoni</tp:taxon-name-part>
                      </tp:taxon-name></italic>
                  </td><td rowspan="1" colspan="1">15.9</td></tr><tr><td rowspan="1" colspan="1"><italic><tp:taxon-name><tp:taxon-name-part taxon-name-part-type="genus" reg="Perlesta">P.</tp:taxon-name-part></tp:taxon-name></italic> WI-1</td><td rowspan="1" colspan="1">5</td><td rowspan="1" colspan="1">2.4</td><td rowspan="1" colspan="1">
                    <italic><tp:taxon-name>
                        <tp:taxon-name-part taxon-name-part-type="genus" reg="Perlesta">P.</tp:taxon-name-part>
                        <tp:taxon-name-part taxon-name-part-type="species" reg="ouabache">ouabache</tp:taxon-name-part>
                      </tp:taxon-name></italic>
                  </td><td rowspan="1" colspan="1">3.9</td></tr><tr><td rowspan="1" colspan="1">
                    <italic><tp:taxon-name>
                        <tp:taxon-name-part taxon-name-part-type="genus" reg="Perlesta">P.</tp:taxon-name-part>
                        <tp:taxon-name-part taxon-name-part-type="species" reg="xube">xube</tp:taxon-name-part>
                      </tp:taxon-name></italic>
                  </td><td rowspan="1" colspan="1">1</td><td rowspan="1" colspan="1">0</td><td rowspan="1" colspan="1">
                    <italic><tp:taxon-name>
                        <tp:taxon-name-part taxon-name-part-type="genus" reg="Perlesta">P.</tp:taxon-name-part>
                        <tp:taxon-name-part taxon-name-part-type="species" reg="armitagei">armitagei</tp:taxon-name-part>
                      </tp:taxon-name></italic>
                  </td><td rowspan="1" colspan="1">7.2</td></tr></tbody></table></table-wrap><fig id="F7" position="float" orientation="portrait"><label>Figure 7.</label><caption><p>Maximum Likelihood phylogenetic reconstruction of 44 unique <italic><tp:taxon-name><tp:taxon-name-part taxon-name-part-type="genus" reg="Perlesta">Perlesta</tp:taxon-name-part></tp:taxon-name></italic> CO1 haplotypes using the GTR+I+G nucleotide substitution model. Haplotypes represented by more than one specimen are indicated in parentheses beside corresponding GenBank accession numbers. Outgroup taxa: <italic><tp:taxon-name><tp:taxon-name-part taxon-name-part-type="genus" reg="Beloneuria">Beloneuria</tp:taxon-name-part><tp:taxon-name-part taxon-name-part-type="species" reg="georgiana">georgiana</tp:taxon-name-part></tp:taxon-name></italic>, <italic><tp:taxon-name><tp:taxon-name-part taxon-name-part-type="genus" reg="Perlinella">Perlinella</tp:taxon-name-part><tp:taxon-name-part taxon-name-part-type="species" reg="drymo">drymo</tp:taxon-name-part></tp:taxon-name></italic>, and <italic><tp:taxon-name><tp:taxon-name-part taxon-name-part-type="genus" reg="Perlinella">Perlinella</tp:taxon-name-part><tp:taxon-name-part taxon-name-part-type="species" reg="ephyre">ephyre</tp:taxon-name-part></tp:taxon-name></italic>. Bootstrap scores from 1,000 replicates are displayed at nodes. Scale bar represents the estimated number of nucleotide substitutions per site.</p></caption><graphic xmlns:xlink="http://www.w3.org/1999/xlink" xlink:href="zookeys-858-045-g007.jpg" position="float" orientation="portrait" xlink:type="simple" id="oo_313893.jpg"/></fig><fig id="F8" position="float" orientation="portrait"><label>Figure 8.</label><caption><p>Bayesian phylogenetic reconstruction of 44 unique <italic><tp:taxon-name><tp:taxon-name-part taxon-name-part-type="genus" reg="Perlesta">Perlesta</tp:taxon-name-part></tp:taxon-name></italic> CO1 haplotypes using the GTR+I+G nucleotide substitution model. Haplotypes represented by more than one specimen are indicated in parentheses beside corresponding GenBank accession numbers. Outgroup taxa: <italic><tp:taxon-name><tp:taxon-name-part taxon-name-part-type="genus" reg="Beloneuria">Beloneuria</tp:taxon-name-part><tp:taxon-name-part taxon-name-part-type="species" reg="georgiana">georgiana</tp:taxon-name-part></tp:taxon-name></italic>, <italic><tp:taxon-name><tp:taxon-name-part taxon-name-part-type="genus" reg="Perlinella">Perlinella</tp:taxon-name-part><tp:taxon-name-part taxon-name-part-type="species" reg="drymo">drymo</tp:taxon-name-part></tp:taxon-name></italic>, and <italic><tp:taxon-name><tp:taxon-name-part taxon-name-part-type="genus" reg="Perlinella">Perlinella</tp:taxon-name-part><tp:taxon-name-part taxon-name-part-type="species" reg="ephyre">ephyre</tp:taxon-name-part></tp:taxon-name></italic>. Posterior probabilities are indicated at nodes. Scale bar represents the estimated number of nucleotide substitutions per site.</p></caption><graphic xmlns:xlink="http://www.w3.org/1999/xlink" xlink:href="zookeys-858-045-g008.jpg" position="float" orientation="portrait" xlink:type="simple" id="oo_313894.jpg"/></fig></tp:treatment-sec><tp:treatment-sec sec-type="remarks" id="SECID0E4ZAI"><title>Remarks.</title><p>The shape and armature of the aedeagus are the most distinct morphological features of <italic><tp:taxon-name><tp:taxon-name-part taxon-name-part-type="genus" reg="Perlesta">P.</tp:taxon-name-part><tp:taxon-name-part taxon-name-part-type="species" reg="sublobata">sublobata</tp:taxon-name-part></tp:taxon-name></italic>. <xref ref-type="bibr" rid="B31">Stark (1989)</xref> illustrated a lateral view of an undetermined species from Arkansas (<italic><tp:taxon-name><tp:taxon-name-part taxon-name-part-type="genus" reg="Perlesta">P.</tp:taxon-name-part><tp:taxon-name-part taxon-name-part-type="species" reg="sublobata">sublobata</tp:taxon-name-part></tp:taxon-name></italic>), demonstrating spinule patterns and shape of the aedeagal telescoping sections: envelope, tube, and sac. He noted that lateral sclerites of the tube joined dorsally. This dorsal extension of the lateral sclerites was not illustrated or specified in the literature for any other <italic><tp:taxon-name><tp:taxon-name-part taxon-name-part-type="genus" reg="Perlesta">Perlesta</tp:taxon-name-part></tp:taxon-name></italic>. Furthermore, <!--PageBreak -->a ventral caecum is present in <italic><tp:taxon-name><tp:taxon-name-part taxon-name-part-type="genus" reg="Perlesta">P.</tp:taxon-name-part><tp:taxon-name-part taxon-name-part-type="species" reg="sublobata">sublobata</tp:taxon-name-part></tp:taxon-name></italic> and only one other described congener, <italic><tp:taxon-name><tp:taxon-name-part taxon-name-part-type="genus" reg="Perlesta">P.</tp:taxon-name-part><tp:taxon-name-part taxon-name-part-type="species" reg="golconda">golconda</tp:taxon-name-part></tp:taxon-name></italic>. However, the ventral caecum of <italic><tp:taxon-name><tp:taxon-name-part taxon-name-part-type="genus" reg="Perlesta">P.</tp:taxon-name-part><tp:taxon-name-part taxon-name-part-type="species" reg="golconda">golconda</tp:taxon-name-part></tp:taxon-name></italic> is less prominent and without a distinct ventral patch of fine seta-like spines. Additionally, the dorsal caecum of <italic><tp:taxon-name><tp:taxon-name-part taxon-name-part-type="genus" reg="Perlesta">P.</tp:taxon-name-part><tp:taxon-name-part taxon-name-part-type="species" reg="sublobata">sublobata</tp:taxon-name-part></tp:taxon-name></italic> is moderately developed, compared to the poorly developed dorsal caecum of <italic><tp:taxon-name><tp:taxon-name-part taxon-name-part-type="genus" reg="Perlesta">P.</tp:taxon-name-part><tp:taxon-name-part taxon-name-part-type="species" reg="golconda">golconda</tp:taxon-name-part></tp:taxon-name></italic> (Fig. <xref ref-type="fig" rid="F9">9</xref>).</p><fig id="F9" position="float" orientation="portrait"><label>Figure 9.</label><caption><p><italic><tp:taxon-name><tp:taxon-name-part taxon-name-part-type="genus" reg="Perlesta">Perlesta</tp:taxon-name-part><tp:taxon-name-part taxon-name-part-type="species" reg="golconda">golconda</tp:taxon-name-part></tp:taxon-name></italic>, aedeagi of males from Missouri River, Nebraska <bold>A</bold> lateral view showing dorsal caecum (DC) and ventral caecum (VC) (<named-content xmlns:xlink="http://www.w3.org/1999/xlink" content-type="dwc:institutional_code" xlink:type="simple">INHS</named-content> Insect Collection 660209) <bold>B</bold> lateral view (<named-content xmlns:xlink="http://www.w3.org/1999/xlink" content-type="dwc:institutional_code" xlink:type="simple">INHS</named-content> Insect Collection 660210) <bold>C</bold> dorsal view showing dorsal patch (DP) (<named-content xmlns:xlink="http://www.w3.org/1999/xlink" content-type="dwc:institutional_code" xlink:type="simple">INHS</named-content> Insect Collection 660209). Scale bars: 200 µm.</p></caption><graphic xmlns:xlink="http://www.w3.org/1999/xlink" xlink:href="zookeys-858-045-g009.jpg" position="float" orientation="portrait" xlink:type="simple" id="oo_313895.jpg"/></fig><p>The known distribution of <italic><tp:taxon-name><tp:taxon-name-part taxon-name-part-type="genus" reg="Perlesta">P.</tp:taxon-name-part><tp:taxon-name-part taxon-name-part-type="species" reg="golconda">golconda</tp:taxon-name-part></tp:taxon-name></italic>, originally limited to Illinois (DeWalt and Stark 1998), has expanded to include Iowa, Indiana, Michigan, and Nebraska (<xref ref-type="bibr" rid="B6">DeWalt et al. 2019</xref>), as well as Missouri (<xref ref-type="bibr" rid="B33">Stark 2004</xref>) and Louisiana (<named-content xmlns:xlink="http://www.w3.org/1999/xlink" content-type="dwc:institutional_code" xlink:type="simple">INHS</named-content> Insect Collection 564765). Arkansas is bordered by Missouri to the north and Louisiana to the south. A sympatric distribution with <italic><tp:taxon-name><tp:taxon-name-part taxon-name-part-type="genus" reg="Perlesta">P.</tp:taxon-name-part><tp:taxon-name-part taxon-name-part-type="species" reg="sublobata">sublobata</tp:taxon-name-part></tp:taxon-name></italic> is expected due to this geographic adjacency and overlap of the Interior Highlands’ habitat. Consequently, re-examination of some museum specimens may be required. The male and female habitus easily distinguish <italic><tp:taxon-name><tp:taxon-name-part taxon-name-part-type="genus" reg="Perlesta">P.</tp:taxon-name-part><tp:taxon-name-part taxon-name-part-type="species" reg="golconda">golconda</tp:taxon-name-part></tp:taxon-name></italic> from <italic><tp:taxon-name><tp:taxon-name-part taxon-name-part-type="genus" reg="Perlesta">P.</tp:taxon-name-part><tp:taxon-name-part taxon-name-part-type="species" reg="sublobata">sublobata</tp:taxon-name-part></tp:taxon-name></italic>. The ocelli of <italic><tp:taxon-name><tp:taxon-name-part taxon-name-part-type="genus" reg="Perlesta">P.</tp:taxon-name-part><tp:taxon-name-part taxon-name-part-type="species" reg="golconda">golconda</tp:taxon-name-part></tp:taxon-name></italic> are usually connected by a moderately dark V-shaped pattern on a pale background (Fig. <xref ref-type="fig" rid="F10">10A, B</xref>), whereas <italic><tp:taxon-name><tp:taxon-name-part taxon-name-part-type="genus" reg="Perlesta">P.</tp:taxon-name-part><tp:taxon-name-part taxon-name-part-type="species" reg="sublobata">sublobata</tp:taxon-name-part></tp:taxon-name></italic> has a dark subquadrate interocellar region. The pronotum of <italic><tp:taxon-name><tp:taxon-name-part taxon-name-part-type="genus" reg="Perlesta">P.</tp:taxon-name-part><tp:taxon-name-part taxon-name-part-type="species" reg="golconda">golconda</tp:taxon-name-part></tp:taxon-name></italic> is primarily pale with light tan rugosities on the lateral margins, whereas <italic><tp:taxon-name><tp:taxon-name-part taxon-name-part-type="genus" reg="Perlesta">P.</tp:taxon-name-part><tp:taxon-name-part taxon-name-part-type="species" reg="sublobata">sublobata</tp:taxon-name-part></tp:taxon-name></italic> has a dark pronotum with a pale narrow median stripe. Additionally, <italic><tp:taxon-name><tp:taxon-name-part taxon-name-part-type="genus" reg="Perlesta">P.</tp:taxon-name-part><tp:taxon-name-part taxon-name-part-type="species" reg="golconda">golconda</tp:taxon-name-part></tp:taxon-name></italic> females are dis<!--PageBreak -->tinguished by a very short egg collar (<xref ref-type="bibr" rid="B10">Grubbs and DeWalt 2008</xref>, their fig. 17) and rounded subgenital plate lobes (Fig. <xref ref-type="fig" rid="F11">11A, B</xref>).</p><fig id="F10" position="float" orientation="portrait"><label>Figure 10.</label><caption><p><italic><tp:taxon-name><tp:taxon-name-part taxon-name-part-type="genus" reg="Perlesta">Perlesta</tp:taxon-name-part><tp:taxon-name-part taxon-name-part-type="species" reg="golconda">golconda</tp:taxon-name-part></tp:taxon-name></italic>, head and pronotum, Missouri River, Nebraska <bold>A</bold> male (<named-content xmlns:xlink="http://www.w3.org/1999/xlink" content-type="dwc:institutional_code" xlink:type="simple">INHS</named-content> Insect Collection 660210) <bold>B</bold> female (<named-content xmlns:xlink="http://www.w3.org/1999/xlink" content-type="dwc:institutional_code" xlink:type="simple">INHS</named-content> Insect Collection 658790). Scale bars: 200 µm.</p></caption><graphic xmlns:xlink="http://www.w3.org/1999/xlink" xlink:href="zookeys-858-045-g010.jpg" position="float" orientation="portrait" xlink:type="simple" id="oo_313896.jpg"/></fig><fig id="F11" position="float" orientation="portrait"><label>Figure 11.</label><caption><p><italic><tp:taxon-name><tp:taxon-name-part taxon-name-part-type="genus" reg="Perlesta">Perlesta</tp:taxon-name-part><tp:taxon-name-part taxon-name-part-type="species" reg="golconda">golconda</tp:taxon-name-part></tp:taxon-name></italic>, subgenital plates of females from Missouri River, Nebraska <bold>A</bold> notch indicated by arrow (<named-content xmlns:xlink="http://www.w3.org/1999/xlink" content-type="dwc:institutional_code" xlink:type="simple">INHS</named-content> Insect Collection 658788) <bold>B</bold> (<named-content xmlns:xlink="http://www.w3.org/1999/xlink" content-type="dwc:institutional_code" xlink:type="simple">INHS</named-content> Insect Collection 658789). Scale bars: 200 µm.</p></caption><graphic xmlns:xlink="http://www.w3.org/1999/xlink" xlink:href="zookeys-858-045-g011.jpg" position="float" orientation="portrait" xlink:type="simple" id="oo_313897.jpg"/></fig><p>The female habitus of <italic><tp:taxon-name><tp:taxon-name-part taxon-name-part-type="genus" reg="Perlesta">P.</tp:taxon-name-part><tp:taxon-name-part taxon-name-part-type="species" reg="sublobata">sublobata</tp:taxon-name-part></tp:taxon-name></italic> resembles two Interior Highlands congeners, <italic><tp:taxon-name><tp:taxon-name-part taxon-name-part-type="genus" reg="Perlesta">P.</tp:taxon-name-part><tp:taxon-name-part taxon-name-part-type="species" reg="decipiens">decipiens</tp:taxon-name-part></tp:taxon-name></italic> and <italic><tp:taxon-name><tp:taxon-name-part taxon-name-part-type="genus" reg="Perlesta">P.</tp:taxon-name-part><tp:taxon-name-part taxon-name-part-type="species" reg="ephelida">ephelida</tp:taxon-name-part></tp:taxon-name></italic> Grubbs and DeWalt, 2012. However, <italic><tp:taxon-name><tp:taxon-name-part taxon-name-part-type="genus" reg="Perlesta">P.</tp:taxon-name-part><tp:taxon-name-part taxon-name-part-type="species" reg="sublobata">sublobata</tp:taxon-name-part></tp:taxon-name></italic> differs from <italic><tp:taxon-name><tp:taxon-name-part taxon-name-part-type="genus" reg="Perlesta">P.</tp:taxon-name-part><tp:taxon-name-part taxon-name-part-type="species" reg="decipiens">decipiens</tp:taxon-name-part></tp:taxon-name></italic> and <italic><tp:taxon-name><tp:taxon-name-part taxon-name-part-type="genus" reg="Perlesta">P.</tp:taxon-name-part><tp:taxon-name-part taxon-name-part-type="species" reg="ephelida">ephelida</tp:taxon-name-part></tp:taxon-name></italic> by subgenital plate morphology. <italic><tp:taxon-name><tp:taxon-name-part taxon-name-part-type="genus" reg="Perlesta">Perlesta</tp:taxon-name-part><tp:taxon-name-part taxon-name-part-type="species" reg="decipiens">decipiens</tp:taxon-name-part></tp:taxon-name></italic> has a deep U-shaped notch bordered by truncate lobes, typically with darker pigmentation on the posterior margins (Fig. <xref ref-type="fig" rid="F12">12</xref>). <italic><tp:taxon-name><tp:taxon-name-part taxon-name-part-type="genus" reg="Perlesta">Perlesta</tp:taxon-name-part><tp:taxon-name-part taxon-name-part-type="species" reg="ephelida">ephelida</tp:taxon-name-part></tp:taxon-name></italic> has a shallow V-shaped notch enclosed by truncate lobes, usually pale to lightly pigmented with posteromedially upturned margins (Fig. <xref ref-type="fig" rid="F13">13</xref>; <xref ref-type="bibr" rid="B12">Grubbs and DeWalt 2012</xref>, their fig. 7). These characters are contrasted to the deep V-shaped notch and moderately pigmented, truncate lobes of <italic><tp:taxon-name><tp:taxon-name-part taxon-name-part-type="genus" reg="Perlesta">P.</tp:taxon-name-part><tp:taxon-name-part taxon-name-part-type="species" reg="sublobata">sublobata</tp:taxon-name-part></tp:taxon-name></italic>. Furthermore, <italic><tp:taxon-name><tp:taxon-name-part taxon-name-part-type="genus" reg="Perlesta">P.</tp:taxon-name-part><tp:taxon-name-part taxon-name-part-type="species" reg="sublobata">sublobata</tp:taxon-name-part></tp:taxon-name></italic> has a shorter forewing length than <italic><tp:taxon-name><tp:taxon-name-part taxon-name-part-type="genus" reg="Perlesta">P.</tp:taxon-name-part><tp:taxon-name-part taxon-name-part-type="species" reg="decipiens">decipiens</tp:taxon-name-part></tp:taxon-name></italic> (<!--PageBreak --><italic><tp:taxon-name><tp:taxon-name-part taxon-name-part-type="genus" reg="Perlesta">P.</tp:taxon-name-part><tp:taxon-name-part taxon-name-part-type="species" reg="sublobata">sublobata</tp:taxon-name-part></tp:taxon-name></italic> = 9–11 mm; <italic><tp:taxon-name><tp:taxon-name-part taxon-name-part-type="genus" reg="Perlesta">P.</tp:taxon-name-part><tp:taxon-name-part taxon-name-part-type="species" reg="decipiens">decipiens</tp:taxon-name-part></tp:taxon-name></italic> = 12–13 mm, <xref ref-type="bibr" rid="B33">Stark 2004</xref>). Egg chorion and collar are similar to <italic><tp:taxon-name><tp:taxon-name-part taxon-name-part-type="genus" reg="Perlesta">P.</tp:taxon-name-part><tp:taxon-name-part taxon-name-part-type="species" reg="decipiens">decipiens</tp:taxon-name-part></tp:taxon-name></italic> (<xref ref-type="bibr" rid="B33">Stark 2004</xref>, his figs 7.397–7.399) and <italic><tp:taxon-name><tp:taxon-name-part taxon-name-part-type="genus" reg="Perlesta">P.</tp:taxon-name-part><tp:taxon-name-part taxon-name-part-type="species" reg="ephelida">ephelida</tp:taxon-name-part></tp:taxon-name></italic> (<xref ref-type="bibr" rid="B12">Grubbs and DeWalt 2012</xref>, their figs 14–21).</p><fig id="F12" position="float" orientation="portrait"><label>Figure 12.</label><caption><p><italic><tp:taxon-name><tp:taxon-name-part taxon-name-part-type="genus" reg="Perlesta">Perlesta</tp:taxon-name-part><tp:taxon-name-part taxon-name-part-type="species" reg="decipiens">decipiens</tp:taxon-name-part></tp:taxon-name></italic>, female subgenital plates <bold>A</bold> Kankakee River, Illinois (<named-content xmlns:xlink="http://www.w3.org/1999/xlink" content-type="dwc:institutional_code" xlink:type="simple">INHS</named-content> Insect Collection 577949) <bold>B</bold> Caddo River, Arkansas, SEM (<named-content xmlns:xlink="http://www.w3.org/1999/xlink" content-type="dwc:institutional_code" xlink:type="simple">INHS</named-content> Insect Collection 793908). Scale bars: 200 µm (<bold>A</bold>); 500 µm (<bold>B</bold>).</p></caption><graphic xmlns:xlink="http://www.w3.org/1999/xlink" xlink:href="zookeys-858-045-g012.jpg" position="float" orientation="portrait" xlink:type="simple" id="oo_313898.jpg"/></fig><fig id="F13" position="float" orientation="portrait"><label>Figure 13.</label><caption><p><italic><tp:taxon-name><tp:taxon-name-part taxon-name-part-type="genus" reg="Perlesta">Perlesta</tp:taxon-name-part><tp:taxon-name-part taxon-name-part-type="species" reg="ephelida">ephelida</tp:taxon-name-part></tp:taxon-name></italic>, female subgenital plates <bold>A</bold> Platte River, Michigan, notch indicated by arrow (<named-content xmlns:xlink="http://www.w3.org/1999/xlink" content-type="dwc:institutional_code" xlink:type="simple">INHS</named-content> Insect Collection 658781) <bold>B</bold> Sugar Creek, Indiana, SEM (<named-content xmlns:xlink="http://www.w3.org/1999/xlink" content-type="dwc:institutional_code" xlink:type="simple">INHS</named-content> Insect Collection 658791). Scale bars: 200 µm (<bold>A</bold>); 500 µm (<bold>B</bold>).</p></caption><graphic xmlns:xlink="http://www.w3.org/1999/xlink" xlink:href="zookeys-858-045-g013.jpg" position="float" orientation="portrait" xlink:type="simple" id="oo_313899.jpg"/></fig></tp:treatment-sec><tp:treatment-sec sec-type="habitat" id="SECID0EONBI"><title>Habitat.</title><p>With the exception of one locality (OK, Washington Co., Caney River), all collection sites for <italic><tp:taxon-name><tp:taxon-name-part taxon-name-part-type="genus" reg="Perlesta">P.</tp:taxon-name-part><tp:taxon-name-part taxon-name-part-type="species" reg="sublobata">sublobata</tp:taxon-name-part></tp:taxon-name></italic> are within or closely adjacent to the Interior Highlands, a region containing four contiguous U. S. Environmental Protection Agency (EPA) Level III Ecoregions: Ozark Highlands, Boston Mountains, Arkansas Valley, and Ouachita Mountains. Collection sites for <italic><tp:taxon-name><tp:taxon-name-part taxon-name-part-type="genus" reg="Perlesta">P.</tp:taxon-name-part><tp:taxon-name-part taxon-name-part-type="species" reg="sublobata">sublobata</tp:taxon-name-part></tp:taxon-name></italic> within the Interior Highlands are partially canopied, hardwood forested, wadeable, low gradient streams (ca. 15–20 m wide) with substrata composed mostly of sand, gravel, and cobble. The type <!--PageBreak --><!--PageBreak -->locality is a low gradient run (ca. 25 m wide) of the Little Missouri River (Fig. <xref ref-type="fig" rid="F14">14</xref>), located 45 km downstream of Lake Greeson and 65 km upstream from its confluence with the Ouachita River in the extreme north EPA Level III Ecoregion 35 (South Central Plains). The substrate is primarily gravel and sand, with some large woody debris. Other stonefly species collected with the new species at the type locality included <italic><tp:taxon-name><tp:taxon-name-part taxon-name-part-type="genus" reg="Acroneuria">Acroneuria</tp:taxon-name-part><tp:taxon-name-part taxon-name-part-type="species" reg="frisoni">frisoni</tp:taxon-name-part></tp:taxon-name></italic> Stark &amp; Brown, 1991, <tp:taxon-name><tp:taxon-name-part taxon-name-part-type="genus" reg="Acroneuria">Acroneuria</tp:taxon-name-part><tp:taxon-name-part taxon-name-part-type="uncertainty-rank">nr.</tp:taxon-name-part><tp:taxon-name-part taxon-name-part-type="species" reg="ozarkensis">ozarkensis</tp:taxon-name-part></tp:taxon-name> Poulton &amp; Stewart, <!--PageBreak -->1991, <italic><tp:taxon-name><tp:taxon-name-part taxon-name-part-type="genus" reg="Agnetina">Agnetina</tp:taxon-name-part><tp:taxon-name-part taxon-name-part-type="species" reg="flavescens">flavescens</tp:taxon-name-part></tp:taxon-name></italic> (Walsh, 1862), <italic><tp:taxon-name><tp:taxon-name-part taxon-name-part-type="genus" reg="Neoperla">Neoperla</tp:taxon-name-part><tp:taxon-name-part taxon-name-part-type="species" reg="falayah">falayah</tp:taxon-name-part></tp:taxon-name></italic> Stark &amp; Lentz, 1988, <italic><tp:taxon-name><tp:taxon-name-part taxon-name-part-type="genus" reg="Neoperla">N.</tp:taxon-name-part><tp:taxon-name-part taxon-name-part-type="species" reg="robisoni">robisoni</tp:taxon-name-part></tp:taxon-name></italic> Poulton &amp; Stewart, 1986, <italic><tp:taxon-name><tp:taxon-name-part taxon-name-part-type="genus" reg="Perlesta">P.</tp:taxon-name-part><tp:taxon-name-part taxon-name-part-type="species" reg="decipiens">decipiens</tp:taxon-name-part></tp:taxon-name></italic>, and <italic><tp:taxon-name><tp:taxon-name-part taxon-name-part-type="genus" reg="Perlinella">Perlinella</tp:taxon-name-part><tp:taxon-name-part taxon-name-part-type="species" reg="ephyre">ephyre</tp:taxon-name-part></tp:taxon-name></italic> (Newman, 1839).</p><fig id="F14" position="float" orientation="portrait"><label>Figure 14.</label><caption><p>Little Missouri River, Pike County, Arkansas, USA. Type locality for <italic><tp:taxon-name><tp:taxon-name-part taxon-name-part-type="genus" reg="Perlesta">Perlesta</tp:taxon-name-part><tp:taxon-name-part taxon-name-part-type="species" reg="sublobata">sublobata</tp:taxon-name-part></tp:taxon-name></italic> sp. nov.</p></caption><graphic xmlns:xlink="http://www.w3.org/1999/xlink" xlink:href="zookeys-858-045-g014.jpg" position="float" orientation="portrait" xlink:type="simple" id="oo_313900.jpg"/></fig></tp:treatment-sec><tp:treatment-sec sec-type="etymology" id="SECID0E1RBI"><title>Etymology.</title><p>The specific epithet is derived from <italic>sub</italic>, Latin for under, and <italic>lobata</italic>, the feminine adjectival form of <italic>lobus</italic>, Latin for a rounded projection or protuberance (<xref ref-type="bibr" rid="B1">Brown 1956</xref>). The name references the ventral caecum of the aedeagus, a character shared by only one other described congener, <italic><tp:taxon-name><tp:taxon-name-part taxon-name-part-type="genus" reg="Perlesta">P.</tp:taxon-name-part><tp:taxon-name-part taxon-name-part-type="species" reg="golconda">golconda</tp:taxon-name-part></tp:taxon-name></italic>, though it is most prominent in <italic><tp:taxon-name><tp:taxon-name-part taxon-name-part-type="genus" reg="Perlesta">P.</tp:taxon-name-part><tp:taxon-name-part taxon-name-part-type="species" reg="sublobata">sublobata</tp:taxon-name-part></tp:taxon-name></italic>.</p></tp:treatment-sec><tp:treatment-sec><!--Section generated to contain objects referenced in tp:taxon-treatment.--><fig id="F1" position="float" orientation="portrait"><label>Figure 1.</label><caption><p>Collection sites (1932–2016) for <italic><tp:taxon-name><tp:taxon-name-part taxon-name-part-type="genus" reg="Perlesta">Perlesta</tp:taxon-name-part><tp:taxon-name-part taxon-name-part-type="species" reg="sublobata">sublobata</tp:taxon-name-part></tp:taxon-name></italic> sp. nov. in Oklahoma (OK) and Arkansas (AR), USA. Red circle represents type locality, 2016. Purple circles represent paratype localities, 2016.</p></caption><graphic xmlns:xlink="http://www.w3.org/1999/xlink" xlink:href="zookeys-858-045-g001.jpg" position="float" orientation="portrait" xlink:type="simple" id="oo_313887.jpg"/></fig></tp:treatment-sec><ref-list><ref id="B15"><mixed-citation xmlns:xlink="http://www.w3.org/1999/xlink" xlink:type="simple"><person-group><name name-style="western"><surname>Hebert</surname><given-names>PDN</given-names></name><name name-style="western"><surname>Cywinska</surname><given-names>A</given-names></name><name name-style="western"><surname>Ball</surname><given-names>SL</given-names></name><name name-style="western"><surname>DeWaard</surname><given-names>JR</given-names></name></person-group> (<year>2003</year>) <article-title>Biological identifications through DNA barcodes.</article-title><source>Proceedings of the Royal Society B-Biological Sciences</source><volume>270</volume>: <fpage>313</fpage>–<lpage>321</lpage>. <ext-link xlink:type="simple" ext-link-type="doi" xlink:href="10.1098/rspb.2002.2218">https://doi.org/10.1098/rspb.2002.2218</ext-link></mixed-citation></ref><ref id="B34"><mixed-citation xmlns:xlink="http://www.w3.org/1999/xlink" xlink:type="simple"><person-group><name name-style="western"><surname>Zhou</surname><given-names>X</given-names></name><name name-style="western"><surname>Jacobus</surname><given-names>LM</given-names></name><name name-style="western"><surname>DeWalt</surname><given-names>RE</given-names></name><name name-style="western"><surname>Adamowicz</surname><given-names>SJ</given-names></name><name name-style="western"><surname>Hebert</surname><given-names>PDN</given-names></name></person-group> (<year>2010</year>) <article-title><tp:taxon-name><tp:taxon-name-part taxon-name-part-type="order">Ephemeroptera</tp:taxon-name-part></tp:taxon-name>, <tp:taxon-name><tp:taxon-name-part taxon-name-part-type="order">Plecoptera</tp:taxon-name-part></tp:taxon-name>, and <tp:taxon-name><tp:taxon-name-part taxon-name-part-type="order">Trichoptera</tp:taxon-name-part></tp:taxon-name> fauna of Churchill (Manitoba, Canada): insights into biodiversity patterns from DNA barcoding.</article-title><source>Journal of the North American Benthological Society</source><volume>29</volume>: <fpage>814</fpage>–<lpage>837</lpage>. <ext-link xlink:type="simple" ext-link-type="doi" xlink:href="10.1899/09-121.1">https://doi.org/10.1899/09-121.1</ext-link></mixed-citation></ref><ref id="B13"><mixed-citation xmlns:xlink="http://www.w3.org/1999/xlink" xlink:type="simple"><person-group><name name-style="western"><surname>Grubbs</surname><given-names>SA</given-names></name><name name-style="western"><surname>DeWalt</surname><given-names>RE</given-names></name></person-group> (<year>2018</year>) <article-title><italic><tp:taxon-name><tp:taxon-name-part taxon-name-part-type="genus">Perlesta</tp:taxon-name-part><tp:taxon-name-part taxon-name-part-type="species">armitagei</tp:taxon-name-part></tp:taxon-name></italic> n. sp. (<tp:taxon-name><tp:taxon-name-part taxon-name-part-type="order">Plecoptera</tp:taxon-name-part></tp:taxon-name>: <tp:taxon-name><tp:taxon-name-part taxon-name-part-type="family">Perlidae</tp:taxon-name-part></tp:taxon-name>): more cryptic diversity in darkly pigmented <italic><tp:taxon-name><tp:taxon-name-part taxon-name-part-type="genus">Perlesta</tp:taxon-name-part></tp:taxon-name></italic> from the eastern Nearctic.</article-title><source>Zootaxa</source><volume>4442</volume>(<issue>1</issue>): <fpage>83</fpage>–<lpage>100</lpage>. <ext-link xlink:type="simple" ext-link-type="doi" xlink:href="10.11646/zootaxa.4442.1.4">https://doi.org/10.11646/zootaxa.4442.1.4</ext-link></mixed-citation></ref><ref id="B31"><mixed-citation xmlns:xlink="http://www.w3.org/1999/xlink" xlink:type="simple"><person-group><name name-style="western"><surname>Stark</surname><given-names>BP</given-names></name></person-group> (<year>1989</year>) <article-title><italic><tp:taxon-name><tp:taxon-name-part taxon-name-part-type="genus">Perlesta</tp:taxon-name-part><tp:taxon-name-part taxon-name-part-type="species">placida</tp:taxon-name-part></tp:taxon-name></italic> (Hagen), an eastern Nearctic species complex (<tp:taxon-name><tp:taxon-name-part taxon-name-part-type="order">Plecoptera</tp:taxon-name-part></tp:taxon-name>: <tp:taxon-name><tp:taxon-name-part taxon-name-part-type="family">Perlidae</tp:taxon-name-part></tp:taxon-name>).</article-title><source>Entomologica Scandinavica</source><volume>20</volume>: <fpage>263</fpage>–<lpage>286</lpage>. <ext-link xlink:type="simple" ext-link-type="doi" xlink:href="10.1163/187631289X00339">http://dx.doi.org/10.1163/187631289X00339</ext-link></mixed-citation></ref><ref id="B6"><mixed-citation xmlns:xlink="http://www.w3.org/1999/xlink" xlink:type="simple"><person-group><name name-style="western"><surname>DeWalt</surname><given-names>RE</given-names></name><name name-style="western"><surname>Maehr</surname><given-names>MD</given-names></name><name name-style="western"><surname>Neu-Becker</surname><given-names>U</given-names></name><name name-style="western"><surname>Stueber</surname><given-names>G</given-names></name></person-group> (<year>2019</year>) <tp:taxon-name><tp:taxon-name-part taxon-name-part-type="order">Plecoptera</tp:taxon-name-part></tp:taxon-name> Species File Online. Version 5.0/5.0 <ext-link xlink:type="simple" ext-link-type="uri" xlink:href="http://Plecoptera.SpeciesFile.org">http://Plecoptera.SpeciesFile.org</ext-link> [28 January 2019]</mixed-citation></ref><ref id="B33"><mixed-citation xmlns:xlink="http://www.w3.org/1999/xlink" xlink:type="simple"><person-group><name name-style="western"><surname>Stark</surname><given-names>BP</given-names></name></person-group> (<year>2004</year>) <article-title><tp:taxon-name><tp:taxon-name-part taxon-name-part-type="family">Perlidae</tp:taxon-name-part></tp:taxon-name> (The Stones).</article-title> In: <person-group><name name-style="western"><surname>Stark</surname><given-names>BP</given-names></name><name name-style="western"><surname>Armitage</surname><given-names>BJ</given-names></name></person-group> (<role>Eds</role>) <issue-title>Stoneflies (Plecoptera) of Eastern North America. Vol. II. Chloroperlidae, Perlidae, and Perlodidae (Perlodinae).</issue-title><source>Bulletin of the Ohio Biological Survey New Series</source><volume>14</volume>: <fpage>61</fpage>–<lpage>148</lpage>.</mixed-citation></ref><ref id="B10"><mixed-citation xmlns:xlink="http://www.w3.org/1999/xlink" xlink:type="simple"><person-group><name name-style="western"><surname>Grubbs</surname><given-names>SA</given-names></name><name name-style="western"><surname>DeWalt</surname><given-names>RE</given-names></name></person-group> (<year>2008</year>) <article-title>Taxonomic and distributional notes on <italic><tp:taxon-name><tp:taxon-name-part taxon-name-part-type="genus">Perlesta</tp:taxon-name-part><tp:taxon-name-part taxon-name-part-type="species">teaysia</tp:taxon-name-part></tp:taxon-name></italic>, <italic><tp:taxon-name><tp:taxon-name-part taxon-name-part-type="genus">P.</tp:taxon-name-part><tp:taxon-name-part taxon-name-part-type="species">golconda</tp:taxon-name-part></tp:taxon-name></italic>, and <italic><tp:taxon-name><tp:taxon-name-part taxon-name-part-type="genus">P.</tp:taxon-name-part><tp:taxon-name-part taxon-name-part-type="species">shawnee</tp:taxon-name-part></tp:taxon-name></italic> (<tp:taxon-name><tp:taxon-name-part taxon-name-part-type="order">Plecoptera</tp:taxon-name-part></tp:taxon-name>: <tp:taxon-name><tp:taxon-name-part taxon-name-part-type="family">Perlidae</tp:taxon-name-part></tp:taxon-name>).</article-title><source>Illiesia</source><volume>4</volume>(<issue>14</issue>): <fpage>143</fpage>–<lpage>149</lpage>.</mixed-citation></ref><ref id="B12"><mixed-citation xmlns:xlink="http://www.w3.org/1999/xlink" xlink:type="simple"><person-group><name name-style="western"><surname>Grubbs</surname><given-names>SA</given-names></name><name name-style="western"><surname>DeWalt</surname><given-names>RE</given-names></name></person-group> (<year>2012</year>) <article-title><italic><tp:taxon-name><tp:taxon-name-part taxon-name-part-type="genus">Perlesta</tp:taxon-name-part><tp:taxon-name-part taxon-name-part-type="species">ephelida</tp:taxon-name-part></tp:taxon-name></italic>, a new Nearctic stonefly species (<tp:taxon-name><tp:taxon-name-part taxon-name-part-type="order">Plecoptera</tp:taxon-name-part></tp:taxon-name>, <tp:taxon-name><tp:taxon-name-part taxon-name-part-type="family">Perlidae</tp:taxon-name-part></tp:taxon-name>).</article-title><source>ZooKeys</source><volume>194</volume>: <fpage>1</fpage>–<lpage>15</lpage>. <ext-link xlink:type="simple" ext-link-type="doi" xlink:href="10.3897/zookeys.194.2972">https://doi.org/10.3897/zookeys.194.2972</ext-link></mixed-citation></ref><ref id="B1"><mixed-citation xmlns:xlink="http://www.w3.org/1999/xlink" xlink:type="simple"><person-group><name name-style="western"><surname>Brown</surname><given-names>RW</given-names></name></person-group> (<year>1956</year>) <source>Composition of Scientific Words: A Manual of Methods and a Lexicon of Materials for the Practice of Logotechnics.</source><publisher-name>Smithsonian Institution Press</publisher-name>, <publisher-loc>Washington DC</publisher-loc>, <size units="page">882 pp</size>.</mixed-citation></ref></ref-list></tp:taxon-treatment>
